# Supplementary material for: Data on optimization of microprojectile bombardment parameters in development of salinity tolerant transgenic lines
Source: Data Brief. 2020 Feb 20;29:105305. doi: 10.1016/j.dib.2020.105305 (PMC7058906; doi:10.1016/j.dib.2020.105305)
Supplement: Supplementary file 1 — Multimedia component 1 [file mmc1.xml]

<?xml version="1.0" encoding="utf-8" standalone="no"?>
<data>
  <datasets>
    <author>amandal2@rediffmail.com</author>
    <type>0</type>
    <dataset>
      <value>4</value>
      <reason>Data will be made available on request</reason>
      <comments />
    </dataset>
  </datasets>
</data>
